# Supplementary material for: Comparative chloroplast genome and phylogenetic analyses of Chinese Polyspora
Source: Sci Rep. 2022 Sep 26;12:15984. doi: 10.1038/s41598-022-16290-4 (PMC9512918; doi:10.1038/s41598-022-16290-4)
Supplement: Supplementary file 3 — Supplementary Information 3. [file 41598_2022_16290_MOESM3_ESM.xlsx]

## Sheet: Table S1
Table S1 List of chloroplast genomes used for phylogenetic analysis
No.	Taxon	Family	Tribe	GenBank accession number
1	Camellia impressinervis	Theaceae	Theeae	NC_022461
2	Camellia danzaiensis	Theaceae	Theeae	NC_022460
3	Camellia oleifera	Theaceae	Theeae	MF541730
4	Camellia pitardii	Theaceae	Theeae	NC_022462
5	Camellia reticulata	Theaceae	Theeae	NC_024663
6	Camellia tachangensis var. remotiserrata	Theaceae	Theeae	KY406759
7	Camellia yunnanensis	Theaceae	Theeae	KF156838
8	Camellia weiningensis	Theaceae	Theeae	MK820035
9	Polyspora penangensis	Theaceae	Theeae	MT210639
10	Polyspora tiantangensis	Theaceae	Theeae	MT816506
11	Polyspora chrysandra	Theaceae	Theeae	MW801387
12	Polyspora dalgleishiana	Theaceae	Theeae	NC_035648
13	Polyspora speciosa	Theaceae	Theeae	NC_035643
14	Polyspora longicarpa	Theaceae	Theeae	NC_035689
15	Polyspora hainanensis	Theaceae	Theeae	NC_035693
16	Polyspora axillaris	Theaceae	Theeae	NC_035645
17	Pyrenaria microcarpa	Theaceae	Theeae	KY406764
18	Pyrenaria khasiana	Theaceae	Theeae	NC_035644
19	Pyrenaria spectabilis	Theaceae	Theeae	NC_035687
20	Pyrenaria diospyricarpa	Theaceae	Theeae	NC_035704
21	Apterosperma oblata	Theaceae	Theeae	KY406751
22	Schima argentea	Theaceae	Gordonieae	NC_035536
23	Schima noronhae	Theaceae	Gordonieae	NC_035541
24	Schima sinensis	Theaceae	Gordonieae	NC_035544
25	Schima superba	Theaceae	Gordonieae	NC_035545
26	Gordonia lasianthus	Theaceae	Gordonieae	NC_035699
27	Gordonia brandegeei	Theaceae	Gordonieae	NC_035646
28	Stewartia villosa	Theaceae	Stewartieae	NC_041469
29	Stewartia sinii	Theaceae	Stewartieae	NC_041470
30	Stewartia micrantha	Theaceae	Stewartieae	NC_041471
31	Stewartia obovata	Theaceae	Stewartieae	NC_041472
32	Sladenia celastrifolia	Sladeniaceae	---	NC_035707

## Sheet: Table S2
Table S2 Summary of complete chloroplast genomes for Chinese Polyspora
Species	GenBank No.	Genome size (bp)	LSC length (bp)	SSC length (bp)	IR length (bp)	GC content (%)	Total gene	Protein-cording gene	tRNA	rRNA
Polyspora axillaris	NC_035645	156770	86307	18295	26084	37.3	132	87	37	8
P. speciosa	NC_035643	157066	86597	18301	26084	37.3	132	87	37	8
P. chrysandra	MW801387	156452	85924	18318	26105	37.3	132	87	37	8
P. hainanensis	NC_035693	156725	86270	18301	26077	37.3	132	87	37	8
P. longicarpa	NC_035689	157058	86593	18285	26090	37.3	132	87	37	8
P. tiantangensis	NC_053889	157057	86593	18284	26090	37.3	132	87	37	8

## Sheet: Table S3
Table S3 Number of long repeats in chloroplast genomes of genus Polyspora from China
Species	Genome size (bp)	Forward	Reverse	Palindromic
Polyspora axillaris	156770	14	0	18
P. speciosa	157066	19	0	27
P. chrysandra	156452	19	0	28
P. hainanensis	156725	12	1	16
P. longicarpa	157058	21	0	30
P. tiantangensis	157057	21	0	30

## Sheet: Table S4
Table S4 The statistic of repeat types among Chinese Polyspora
Polyspora axillaris					Polyspora speciosa					Polyspora chrysandra					Polyspora hainanensis					Polyspora longicarpa					Polyspora tiantangensis
Size	Type	Repeat 1 Start	Repeat 2 Start	Region	Size	Type	Repeat 1 Start	Repeat 2 Start	Region	Size	Type	Repeat 1 Start	Repeat 2 Start	Region	Size	Type	Repeat 1 Start	Repeat 2 Start	Region	Size	Type	Repeat 1 Start	Repeat 2 Start	Region	Size	Type	Repeat 1 Start	Repeat 2 Start	Region
26084	P	86307	130686	IRb/IRa	26084	P	86597	130982	IRb/IRa	26105	P	85924	130347	IRb/IRa	26077	P	86270	130648	IRb/IRa	26090	P	86593	130968	IRb/IRa	26090	P	86593	130967	IRb/IRa
56	F	93578	93596	IRb	82	F	93864	93882	IRb	82	F	93191	93209	IRb	56	F	93541	93559	IRb	82	F	93860	93878	IRb	82	F	93860	93878	IRb
56	P	93578	149425	IRb/IRa	82	P	93864	149699	IRb/IRa	82	P	93191	149085	IRb/IRa	56	P	93541	149380	IRb/IRa	82	P	93860	149691	IRb/IRa	82	P	93860	149690	IRb/IRa
56	P	93596	149443	IRb/IRa	82	P	93882	149717	IRb/IRa	82	P	93209	149103	IRb/IRa	56	P	93559	149398	IRb/IRa	82	P	93878	149709	IRb/IRa	82	P	93878	149708	IRb/IRa
56	F	149425	149443	IRa	82	F	149699	149717	IRa	82	F	149085	149103	IRa	56	F	149380	149398	IRa	82	F	149691	149709	IRa	82	F	149690	149708	IRa
46	P	78864	78864	LSC	66	F	93876	93894	IRb	66	F	93203	93221	IRb	46	P	78826	78826	LSC	66	F	93872	93890	IRb	66	F	93872	93890	IRb
50	P	76409	76409	LSC	66	P	93876	149703	IRb/IRa	66	P	93203	149089	IRb/IRa	50	P	76377	76377	LSC	66	P	93872	149695	IRb/IRa	66	P	93872	149694	IRb/IRa
42	F	100639	122594	IRb/SSC	66	P	93894	149721	IRb/IRa	66	P	93221	149107	IRb/IRa	42	F	100602	122556	IRb/SSC	66	P	93890	149713	IRb/IRa	66	P	93890	149712	IRb/IRa
42	P	122594	142396	SSC/IRa	56	F	93886	93904	IRb	56	F	93213	93231	IRb	42	P	122556	142351	SSC/IRa	56	F	93882	93900	IRb	56	F	93882	93900	IRb
38	F	93578	93614	IRb	56	P	93886	149703	IRb/IRa	56	P	93213	149089	IRb/IRa	38	F	93541	93577	IRb	56	P	93882	149695	IRb/IRa	56	P	93882	149694	IRb/IRa
38	P	93578	149425	IRb/IRa	56	P	93904	149721	IRb/IRa	56	P	93231	149107	IRb/IRa	38	P	93541	149380	IRb/IRa	56	P	93900	149713	IRb/IRa	56	P	93900	149712	IRb/IRa
38	P	93614	149461	IRb/IRa	60	F	93868	93904	IRb	60	F	93195	93231	IRb	38	P	93577	149416	IRb/IRa	60	F	93864	93900	IRb	60	F	93864	93900	IRb
38	F	149425	149461	IRa	60	P	93868	149699	IRb/IRa	60	P	93195	149085	IRb/IRa	38	F	149380	149416	IRa	60	P	93864	149691	IRb/IRa	60	P	93864	149690	IRb/IRa
39	F	45193	100641	LSC/IRb	60	P	93904	149735	IRb/IRa	60	P	93231	149121	IRb/IRa	39	F	45191	100604	LSC/IRb	60	P	93900	149727	IRb/IRa	60	P	93900	149726	IRb/IRa
39	F	45193	122596	LSC/SSC	60	F	149703	149739	IRa	60	F	149089	149125	IRa	39	F	45191	122558	LSC/SSC	60	F	149695	149731	IRa	60	F	149694	149730	IRa
39	P	45193	142397	LSC/IRa	46	P	79154	79154	LSC	46	P	78480	78480	LSC	39	P	45191	142352	LSC/IRa	46	P	79150	79150	LSC	46	P	79150	79150	LSC
40	F	60402	60418	LSC	48	F	93876	93912	IRb	48	F	93203	93239	IRb	30	P	9039	46940	LSC	48	F	93872	93908	IRb	48	F	93872	93908	IRb
30	P	9038	46943	LSC	48	P	93876	149703	IRb/IRa	48	P	93203	149089	IRb/IRa	30	R	122759	122760	SSC	48	P	93872	149695	IRb/IRa	48	P	93872	149694	IRb/IRa
35	F	40140	42364	LSC	48	P	93912	149739	IRb/IRa	48	P	93239	149125	IRb/IRa	35	F	40138	42362	LSC	48	P	93908	149731	IRb/IRa	48	P	93908	149730	IRb/IRa
30	P	14191	14191	LSC	50	P	76705	76705	LSC	50	P	76031	76031	LSC	30	P	14196	14196	LSC	50	P	76701	76701	LSC	50	P	76701	76701	LSC
32	F	9036	36981	LSC	42	F	100947	122886	IRb/SSC	42	F	100274	122256	IRb/SSC	32	F	9037	36985	LSC	42	F	100943	122883	IRb/SSC	42	F	100943	122882	IRb/SSC
31	P	32197	33612	LSC	42	P	122886	142674	SSC/IRa	42	P	122256	142060	SSC/IRa	31	P	38303	38303	LSC	42	P	122883	142666	SSC/IRa	42	P	122882	142665	SSC/IRa
31	P	38305	38305	LSC	38	F	93886	93922	IRb	38	F	93213	93249	IRb	30	P	36987	46940	LSC	38	F	93882	93918	IRb	38	F	93882	93918	IRb
30	F	33613	100999	LSC/IRb	38	P	93886	149703	IRb/IRa	38	P	93213	149089	IRb/IRa	30	F	45203	100616	LSC/IRb	38	P	93882	149695	IRb/IRa	38	P	93882	149694	IRb/IRa
30	P	33613	142048	LSC/IRa	38	P	93922	149739	IRb/IRa	38	P	93249	149125	IRb/IRa	30	P	45203	142349	LSC/IRa	38	P	93918	149731	IRb/IRa	38	P	93918	149730	IRb/IRa
30	P	36983	46943	LSC	42	F	93868	93922	IRb	42	F	93195	93249	IRb	30	F	91101	91143	IRb	34	F	167	201	LSC	34	F	167	201	LSC
30	F	45205	100653	LSC/IRb	42	P	93868	149699	IRb/IRa	42	P	93195	149085	IRb/IRa	30	P	91101	151822	IRb/IRa	42	F	93864	93918	IRb	42	F	93864	93918	IRb
30	P	45205	142394	LSC/IRa	42	P	93922	149753	IRb/IRa	42	P	93249	149139	IRb/IRa	30	P	91143	151864	IRb/IRa	42	P	93864	149691	IRb/IRa	42	P	93864	149690	IRb/IRa
30	F	91138	91180	IRb	42	F	149703	149757	IRa	42	F	149089	149143	IRa	30	F	151822	151864	IRa	42	P	93918	149745	IRb/IRa	42	P	93918	149744	IRb/IRa
30	P	91138	151867	IRb/IRa	39	F	45593	100949	LSC/IRb	39	F	45208	100276	LSC/IRb						42	F	149695	149749	IRa	42	F	149694	149748	IRa
30	P	91180	151909	IRb/IRa	39	F	45593	122888	LSC/SSC	39	F	45208	122258	LSC/SSC						39	F	45648	100945	LSC/IRb	39	F	45648	100945	LSC/IRb
30	F	151867	151909	IRa	39	P	45593	142675	LSC/IRa	39	P	45208	142061	LSC/IRa						39	F	45648	122885	LSC/SSC	39	F	45648	122884	LSC/SSC
					30	P	9050	47316	LSC	30	P	9036	46638	LSC						39	P	45648	142667	LSC/IRa	39	P	45648	142666	LSC/IRa
					34	F	93876	93930	IRb	34	F	93203	93257	IRb						30	P	9080	47392	LSC	30	P	9079	47393	LSC
					34	P	93876	149699	IRb/IRa	34	P	93203	149085	IRb/IRa						34	F	93872	93926	IRb	34	F	93872	93926	IRb
					34	P	93930	149753	IRb/IRa	34	P	93257	149139	IRb/IRa						34	P	93872	149691	IRb/IRa	34	P	93872	149690	IRb/IRa
					35	F	40546	42770	LSC	35	F	40156	42380	LSC						34	P	93926	149745	IRb/IRa	34	P	93926	149744	IRb/IRa
					30	P	14208	14208	LSC	30	P	14189	14189	LSC						35	F	40592	42816	LSC	35	F	40592	42816	LSC
					30	F	45605	100961	LSC/IRb	32	F	9034	36997	LSC						30	P	14249	14249	LSC	30	P	14248	14248	LSC
					30	P	45605	142672	LSC/IRa	31	P	38321	38321	LSC						32	F	9078	37439	LSC	32	F	9077	37438	LSC
					32	F	9048	37392	LSC	30	P	36999	46638	LSC						31	P	32646	34071	LSC	31	P	32645	34070	LSC
					30	P	37394	47316	LSC	30	F	45220	100288	LSC/IRb						31	P	38757	38757	LSC	31	P	38757	38757	LSC
					30	F	91428	91470	IRb	30	P	45220	142058	LSC/IRa						30	F	34072	101303	LSC/IRb	30	F	34071	101303	LSC/IRb
					30	P	91428	152163	IRb/IRa	30	F	90755	90797	IRb						30	P	34072	142318	LSC/IRa	30	P	34071	142317	LSC/IRa
					30	P	91470	152205	IRb/IRa	30	P	90755	151549	IRb/IRa						30	P	37441	47392	LSC	30	P	37440	47393	LSC
					30	F	152163	152205	IRa	30	P	90797	151591	IRb/IRa						30	F	45660	100957	LSC/IRb	30	F	45660	100957	LSC/IRb
										30	F	151549	151591	IRa						30	P	45660	142664	LSC/IRa	30	P	45660	142663	LSC/IRa
																				30	F	91424	91466	IRb	30	F	91424	91466	IRb
																				30	P	91424	152155	IRb/IRa	30	P	91424	152154	IRb/IRa
																				30	P	91466	152197	IRb/IRa	30	P	91466	152196	IRb/IRa
																				30	F	152155	152197	IRa	30	F	152154	152196	IRa

## Sheet: Table S5
Table S5 The comparison of SSRs among Chinese Polyspora species
Species	Genome size (bp)	Tandem	mono-	di-	tri-	tetra-	penta-	hexa-
Polyspora axillaris	156770	66	48	4	1	13	0	0
P. speciosa	157066	70	53	4	1	12	0	0
P. chrysandra	156452	78	61	4	1	12	0	0
P. hainanensis	156725	70	52	4	1	13	0	0
P. longicarpa	157058	72	55	4	1	12	0	0
P. tiantangensis	157057	70	54	4	1	11	0	0
