# Supplementary material for: Comparative chloroplast genome and phylogenetic analyses of Chinese Polyspora
Source: Sci Rep. 2022 Sep 26;12:15984. doi: 10.1038/s41598-022-16290-4 (PMC9512918; doi:10.1038/s41598-022-16290-4)
Supplement: Supplementary file 4 — Supplementary Information 4. [file 41598_2022_16290_MOESM4_ESM.xlsx]

## Sheet: Table S6
Table S6 The statistic of SSRs among Chinese Polyspora
Polyspora axillaris					Polyspora speciosa					Polyspora chrysandra					Polyspora hainanensis					Polyspora longicarpa					Polyspora tiantangensis
SSR type	SSR	size	start	end	SSR type	SSR	size	start	end	SSR type	SSR	size	start	end	SSR type	SSR	size	start	end	SSR type	SSR	size	start	end	SSR type	SSR	size	start	end
p1	(A)11	11	356	366	p1	(A)12	12	356	367	p1	(A)11	11	355	365	p1	(A)12	12	356	367	p1	(A)12	12	390	401	p1	(A)12	12	390	401
p4	(AGAT)3	12	6692	6703	p1	(A)10	10	4765	4774	p1	(A)10	10	3782	3791	p4	(AGAT)3	12	6693	6704	p1	(A)10	10	4476	4485	p1	(A)10	10	4476	4485
p1	(T)12	12	8745	8756	p1	(T)16	16	6388	6403	c	(A)10(A)10	78	4375	4452	p1	(T)12	12	8746	8757	p1	(A)10	10	5022	5031	p1	(A)10	10	5022	5031
p1	(A)10	10	9422	9431	p4	(AGAT)3	12	6706	6717	p1	(T)10	10	6385	6394	p1	(A)10	10	9423	9432	p4	(AGAT)3	12	6728	6739	p4	(AGAT)3	12	6728	6739
p4	(GTCT)3	12	12003	12014	p1	(T)12	12	8759	8770	p4	(AGAT)3	12	6697	6708	p4	(GTCT)3	12	12008	12019	p1	(T)12	12	8780	8791	p1	(T)11	11	8780	8790
p1	(A)13	13	12547	12559	p1	(A)12	12	8908	8919	p1	(T)12	12	8750	8761	p1	(A)14	14	12552	12565	p1	(A)10	10	9174	9183	p1	(A)10	10	9173	9182
p1	(T)13	13	13921	13933	p4	(GTCT)3	12	12014	12025	p1	(A)12	12	9130	9141	p1	(T)12	12	13927	13938	p1	(A)10	10	9465	9474	p1	(A)10	10	9464	9473
p1	(T)12	12	15054	15065	p1	(A)17	17	12558	12574	p1	(A)10	10	9423	9432	p1	(T)12	12	15059	15070	p4	(GTCT)3	12	12062	12073	p4	(GTCT)3	12	12061	12072
p1	(A)13	13	16874	16886	p1	(T)15	15	13936	13950	p4	(GTCT)3	12	12004	12015	p1	(A)12	12	16879	16890	p1	(A)13	13	12606	12618	p1	(A)13	13	12605	12617
p1	(T)11	11	19082	19092	p1	(T)11	11	15071	15081	p1	(A)11	11	12548	12558	p1	(T)11	11	19086	19096	p1	(T)12	12	13980	13991	p1	(T)12	12	13979	13990
p2	(AT)5	10	20455	20464	p1	(T)13	13	15457	15469	p1	(T)12	12	13920	13931	p2	(AT)5	10	20459	20468	p1	(T)11	11	15112	15122	p1	(T)11	11	15111	15121
p1	(T)10	10	26782	26791	p1	(A)13	13	17278	17290	p1	(T)13	13	15052	15064	p1	(T)10	10	26786	26795	p1	(T)12	12	15498	15509	p1	(T)12	12	15497	15508
p1	(A)16	16	32204	32219	p1	(T)11	11	19486	19496	p1	(A)12	12	16873	16884	p1	(A)10	10	31470	31479	p1	(A)12	12	17318	17329	p1	(A)12	12	17317	17328
p1	(T)12	12	32844	32855	p2	(AT)5	10	20859	20868	p1	(T)11	11	19080	19090	p1	(T)10	10	32088	32097	p1	(T)11	11	19525	19535	p1	(T)11	11	19524	19534
p1	(T)10	10	33199	33208	p1	(T)10	10	27186	27195	p2	(AT)5	10	20453	20462	p1	(A)16	16	32211	32226	p2	(AT)5	10	20898	20907	p2	(AT)5	10	20897	20906
c	(T)14(TCTT)3	113	33620	33732	p1	(A)11	11	32612	32622	p1	(T)10	10	26780	26789	p1	(T)10	10	32851	32860	p1	(T)10	10	27225	27234	p1	(T)10	10	27224	27233
p1	(T)11	11	36834	36844	p1	(T)15	15	33247	33261	p1	(A)10	10	28530	28539	p1	(T)10	10	33204	33213	p1	(A)10	10	28975	28984	p1	(A)10	10	28974	28983
p1	(A)14	14	37235	37248	c	(T)12(TCTT)3	111	34035	34145	p1	(A)13	13	32212	32224	c	(T)13(TCTT)3	112	33625	33736	p1	(A)16	16	32653	32668	p1	(A)16	16	32652	32667
p1	(A)10	10	37876	37885	p1	(A)12	12	37646	37657	p1	(T)13	13	32849	32861	p1	(T)10	10	36839	36848	p1	(T)13	13	33293	33305	p1	(T)13	13	33292	33304
p1	(A)15	15	38107	38121	p1	(A)13	13	38515	38527	c	(T)15(TCTT)3	114	33635	33748	p1	(A)13	13	37239	37251	c	(T)14(TCTT)3	113	34079	34191	c	(T)14(TCTT)3	113	34078	34190
p4	(TTTC)3	12	44884	44895	p1	(A)10	10	44202	44211	p1	(T)11	11	36850	36860	p1	(A)10	10	37879	37888	p1	(T)10	10	37293	37302	p1	(T)10	10	37292	37301
p1	(A)13	13	45852	45864	p4	(TTTC)3	12	45284	45295	p1	(A)12	12	37251	37262	p1	(A)10	10	38110	38119	p1	(A)12	12	37693	37704	p1	(A)13	13	37692	37704
c*	(A)14(AAAG)2	24	46115	46138	p1	(A)14	14	46252	46265	p1	(A)10	10	37891	37900	p4	(TTTC)3	12	44882	44893	p1	(A)10	10	38331	38340	p1	(A)10	10	38331	38340
p1	(A)15	15	48969	48983	p1	(A)16	16	46510	46525	p1	(A)16	16	38122	38137	p1	(A)12	12	45850	45861	p1	(A)13	13	38561	38573	p1	(A)13	13	38561	38573
p1	(T)11	11	52271	52281	p1	(T)10	10	48937	48946	p1	(A)15	15	43812	43826	c*	(A)14(AAAG)2	24	46112	46135	p1	(A)12	12	44248	44259	p1	(A)12	12	44248	44259
p1	(T)10	10	55965	55974	p1	(A)16	16	49343	49358	p4	(TTTC)3	12	44899	44910	p1	(A)16	16	48966	48981	p4	(TTTC)3	12	45339	45350	p4	(TTTC)3	12	45339	45350
p1	(T)12	12	56399	56410	p1	(T)11	11	52645	52655	p1	(A)13	13	45867	45879	p1	(T)11	11	52268	52278	p1	(A)13	13	46307	46319	p1	(A)13	13	46307	46319
p1	(T)12	12	58613	58624	p1	(T)10	10	56335	56344	p1	(A)14	14	46123	46136	p1	(T)10	10	55962	55971	c*	(A)14(AAAG)2	24	46564	46587	p1	(A)16	16	46564	46579
p1	(T)13	13	60392	60404	p1	(T)16	16	56769	56784	p1	(T)10	10	48243	48252	p1	(T)11	11	56396	56406	p1	(A)14	14	49402	49415	p1	(A)14	14	49403	49416
p1	(T)10	10	61141	61150	p1	(T)14	14	58987	59000	p1	(A)16	16	48632	48647	p1	(T)12	12	58609	58620	p1	(T)11	11	52703	52713	p1	(T)10	10	56396	56405
p4	(AAAT)3	12	62339	62350	c	(T)10(T)14	73	60709	60781	p1	(T)10	10	51934	51943	p1	(T)14	14	60388	60401	p1	(T)10	10	56397	56406	p1	(T)13	13	56830	56842
p1	(A)10	10	64974	64983	p1	(T)11	11	61502	61512	p1	(T)10	10	55627	55636	p1	(T)11	11	61122	61132	p1	(T)13	13	56831	56843	p1	(T)13	13	59045	59057
p1	(T)10	10	65112	65121	p4	(AAAT)3	12	62706	62717	p1	(T)14	14	56062	56075	p4	(AAAT)3	12	62321	62332	p1	(T)13	13	59046	59058	p1	(T)16	16	60825	60840
p1	(A)10	10	69018	69027	p1	(A)10	10	65274	65283	p1	(T)13	13	58278	58290	p1	(A)10	10	64937	64946	p1	(T)15	15	60826	60840	p1	(T)12	12	61561	61572
p3	(TTC)4	12	69748	69759	p1	(T)11	11	65412	65422	p1	(T)15	15	60058	60072	p1	(T)10	10	65075	65084	p1	(T)12	12	61561	61572	p1	(A)10	10	65258	65267
p1	(T)10	10	80306	80315	p1	(T)12	12	65729	65740	p1	(T)11	11	60805	60815	p1	(T)10	10	65391	65400	p1	(A)10	10	65258	65267	p1	(T)10	10	65396	65405
p1	(T)10	10	82228	82237	p1	(A)10	10	69309	69318	p4	(AAAT)3	12	62004	62015	p1	(A)10	10	68982	68991	p1	(T)10	10	65396	65405	p1	(A)10	10	69306	69315
p1	(T)14	14	82754	82767	p3	(TTC)4	12	70043	70054	p1	(T)11	11	62436	62446	p3	(TTC)4	12	69717	69728	p1	(A)10	10	69306	69315	p3	(TTC)4	12	70040	70051
p1	(A)10	10	83281	83290	p1	(T)10	10	80597	80606	p1	(A)11	11	64612	64622	p1	(T)10	10	80268	80277	p3	(TTC)4	12	70040	70051	p1	(T)10	10	80592	80601
p2	(AT)5	10	83993	84002	p1	(T)10	10	82519	82528	p1	(T)10	10	64746	64755	p1	(T)10	10	82190	82199	p1	(T)10	10	80592	80601	p1	(T)15	15	82508	82522
p2	(TA)5	10	86964	86973	p1	(T)13	13	83045	83057	p1	(T)12	12	65062	65073	p1	(T)14	14	82716	82729	p1	(T)15	15	82508	82522	p1	(T)15	15	83039	83053
p4	(TCTA)3	12	94319	94330	p1	(A)10	10	83571	83580	p1	(A)10	10	68658	68667	p1	(A)10	10	83244	83253	p1	(T)15	15	83039	83053	p1	(A)10	10	83567	83576
p4	(CCCT)3	12	109760	109771	p2	(AT)5	10	84283	84292	p3	(TTC)4	12	69392	69403	p2	(AT)5	10	83956	83965	p1	(A)10	10	83567	83576	p2	(AT)5	10	84279	84288
p1	(A)13	13	110060	110072	p2	(TA)5	10	87254	87263	p1	(T)10	10	79922	79931	p2	(TA)5	10	86927	86936	p2	(AT)5	10	84279	84288	p2	(TA)5	10	87250	87259
p1	(T)11	11	115105	115115	p4	(TCTA)3	12	94627	94638	p1	(T)16	16	81838	81853	p4	(TCTA)3	12	94282	94293	p2	(TA)5	10	87250	87259	p4	(TCTA)3	12	94623	94634
p1	(A)11	11	116915	116925	p1	(T)10	10	105311	105320	p1	(T)14	14	82370	82383	p4	(CCCT)3	12	109723	109734	p4	(TCTA)3	12	94623	94634	p1	(T)10	10	105307	105316
p4	(GAAA)3	12	117907	117918	p4	(CCCT)3	12	110069	110080	p1	(A)11	11	82897	82907	p1	(A)12	12	110023	110034	p1	(T)10	10	105307	105316	p4	(CCCT)3	12	110065	110076
p4	(AATA)3	12	118057	118068	p1	(A)11	11	110369	110379	p2	(AT)5	10	83610	83619	p1	(T)11	11	115061	115071	p4	(CCCT)3	12	110065	110076	p1	(A)12	12	110370	110381
c	(AAAT)3(T)13	75	121052	121126	p1	(T)12	12	115385	115396	p1	(T)10	10	85947	85956	p1	(A)11	11	116872	116882	p1	(A)12	12	110370	110381	c	(T)14(A)10	27	115386	115412
c	(T)11(T)10	99	122815	122913	p1	(T)10	10	116917	116926	p2	(TA)5	10	86581	86590	p4	(GAAA)3	12	117864	117875	c	(T)14(A)10	27	115386	115412	p1	(T)10	10	116915	116924
p1	(A)10	10	123561	123570	p1	(A)10	10	117203	117212	p4	(TCTA)3	12	93954	93965	p4	(AATA)3	12	118014	118025	p1	(T)10	10	116915	116924	p1	(A)11	11	117201	117211
p1	(T)12	12	127084	127095	p4	(GAAA)3	12	118195	118206	p4	(CCCT)3	12	109400	109411	c	(AAAT)3(T)13	75	121009	121083	p1	(A)11	11	117201	117211	p4	(GAAA)3	12	118193	118204
p1	(T)12	12	128699	128710	p4	(AATA)3	12	118345	118356	p1	(A)12	12	109705	109716	c	(T)10(T)10	113	122763	122875	p4	(GAAA)3	12	118193	118204	p4	(AATA)3	12	118343	118354
c	(T)10(A)12	107	128908	129014	c	(AAAT)3(T)12	74	121340	121413	c	(T)13(A)11	27	114744	114770	p1	(A)10	10	123523	123532	p4	(AATA)3	12	118343	118354	c	(AAAT)3(T)10	72	121338	121409
p1	(A)10	10	129536	129545	c	(T)10(T)10	117	123194	123310	p1	(A)10	10	114931	114940	p1	(T)12	12	127046	127057	c	(AAAT)3(T)11	73	121338	121410	p1	(T)10	10	123190	123199
p1	(T)10	10	129924	129933	p1	(A)11	11	123849	123859	p1	(T)12	12	116286	116297	p1	(T)12	12	128661	128672	p1	(T)10	10	123191	123200	p1	(A)10	10	123847	123856
p1	(T)11	11	130401	130411	p1	(T)12	12	127380	127391	p1	(A)11	11	116574	116584	c	(T)10(A)12	107	128870	128976	p1	(A)10	10	123848	123857	p1	(T)12	12	127365	127376
p1	(T)13	13	133006	133018	p1	(T)12	12	128995	129006	p4	(GAAA)3	12	117566	117577	p1	(A)10	10	129498	129507	p1	(T)12	12	127366	127377	p1	(T)12	12	128980	128991
p4	(GAGG)3	12	133306	133317	c	(T)10(A)12	107	129204	129310	p4	(AATA)3	12	117716	117727	p1	(T)10	10	129886	129895	p1	(T)12	12	128981	128992	c	(T)10(A)12	107	129189	129295
p4	(ATAG)3	12	148747	148758	p1	(T)11	11	130220	130230	c	(AAAT)3(T)10	72	120712	120783	p1	(T)11	11	130363	130373	c	(T)10(A)12	107	129190	129296	p1	(A)10	10	129817	129826
p2	(AT)5	10	156104	156113	p1	(T)11	11	133285	133295	c	(T)10(T)10	98	122477	122574	p1	(T)12	12	132962	132973	p1	(A)10	10	129818	129827	p1	(T)10	10	130205	130214
					p4	(GAGG)3	12	133583	133594	p1	(T)12	12	126745	126756	p4	(GAGG)3	12	133261	133272	p1	(T)10	10	130206	130215	p1	(T)12	12	133270	133281
					p1	(A)10	10	138344	138353	p1	(T)16	16	127927	127942	p4	(ATAG)3	12	148702	148713	p1	(T)12	12	133271	133282	p4	(GAGG)3	12	133574	133585
					p4	(ATAG)3	12	149025	149036	p1	(T)12	12	128360	128371	p2	(AT)5	10	156059	156068	p4	(GAGG)3	12	133575	133586	p1	(A)10	10	138335	138344
					p2	(AT)5	10	156400	156409	c	(T)10(A)12	107	128569	128675						p1	(A)10	10	138336	138345	p4	(ATAG)3	12	149016	149027
										p1	(A)10	10	129197	129206						p4	(ATAG)3	12	149017	149028	p2	(AT)5	10	156391	156400
										p1	(T)10	10	129585	129594						p2	(AT)5	10	156392	156401
										p1	(T)12	12	132661	132672
										p4	(GAGG)3	12	132965	132976
										p4	(ATAG)3	12	148411	148422
										p2	(AT)5	10	155786	155795
										p1	(A)10	10	156421	156430

## Sheet: Table S7
	Table S7 The statistic of genetic Ka/Ks among Chinese Polyspora
Alignment	accD	atpA	atpB	atpE	atpF	atpH	atpI	ccsA	cemA	clpP	infA	lhbA	matK	ndhA	ndhB	ndhC	ndhD	ndhE	ndhF	ndhG	ndhH	ndhI	ndhJ	ndhK	petA	petB	petD	petG	petL	petN	psaA	psaB	psaC	psaI	psaJ	psbA	psbB	psbC	psbD	psbE	psbF	psbH	psbI	psbJ	psbK	psbL	psbM	psbN	psbT
Polyspora tiantangensis-Polyspora speciosa	0.667096	0	0.111463	0.683808	NA	NA	NA	NA	NA	NA	NA	NA	0.707441	NA	NA	0	0.911224	NA	1.55363	NA	NA	NA	NA	0	NA	0	NA	NA	0	NA	0	NA	NA	NA	NA	0	0	NA	0	NA	NA	NA	0	NA	0	NA	NA	NA	0.698027
Polyspora tiantangensis-Polyspora longicarpa	NA	NA	NA	NA	NA	NA	NA	NA	NA	NA	NA	NA	NA	NA	NA	NA	NA	NA	NA	NA	NA	NA	NA	NA	NA	NA	NA	NA	NA	NA	NA	NA	NA	NA	NA	NA	NA	NA	NA	NA	NA	NA	0	NA	NA	NA	NA	NA	0.698027
Polyspora tiantangensis-Polyspora hainanensis	0.383625	NA	0.394312	0	NA	NA	NA	0	NA	NA	0	NA	0.287137	0.326091	NA	0	0	NA	0.642207	NA	0	NA	NA	0	0	0	NA	NA	0	NA	0	0	NA	NA	NA	0	0	NA	0	NA	NA	NA	0	NA	NA	NA	NA	NA	0.698027
Polyspora tiantangensis-Polyspora chrysandra	0.666621	0.1241	0.264132	NA	0.211007	NA	NA	NA	NA	NA	NA	NA	NA	NA	NA	0	NA	NA	0.747469	NA	0	NA	NA	NA	0.233719	0	0	NA	0	NA	NA	0	0	NA	NA	0.726659	0	NA	NA	NA	NA	NA	0	NA	NA	NA	NA	NA	0.698027
Polyspora tiantangensis-Polyspora axillaris	0.667096	NA	0.263022	NA	NA	NA	NA	0	NA	NA	NA	NA	NA	0.196867	NA	0	NA	0.296298	0.24152	NA	0	NA	NA	0	NA	0	NA	NA	0	NA	0	0.182301	NA	NA	NA	NA	0	NA	0	NA	NA	NA	0	NA	NA	NA	NA	NA	0.698027
Polyspora speciosa-Polyspora longicarpa	0.667096	0	0.111463	0.683808	NA	NA	NA	NA	NA	NA	NA	NA	0.707441	NA	NA	0	0.911224	NA	1.55363	NA	NA	NA	NA	0	NA	0	NA	NA	0	NA	0	NA	NA	NA	NA	0	0	NA	0	NA	NA	NA	NA	NA	0	NA	NA	NA	NA
Polyspora speciosa-Polyspora hainanensis	0	0	0.166867	0.683808	NA	NA	NA	0.204181	NA	NA	0	NA	0.711115	0.24362	NA	NA	0.493094	NA	0.748279	NA	0	NA	NA	NA	0	NA	NA	NA	NA	NA	NA	0	NA	NA	NA	0	NA	NA	NA	NA	NA	NA	NA	NA	0	NA	NA	NA	NA
Polyspora speciosa-Polyspora chrysandra	0.175921	0.0823889	0	0.683808	0.211007	NA	NA	NA	NA	NA	NA	NA	0.706067	NA	NA	NA	1.62465	NA	1.08003	NA	0	NA	NA	0	0.233719	0	0	NA	NA	NA	0.739924	0	0	NA	NA	0.403471	0	NA	0	NA	NA	NA	NA	NA	0	NA	NA	NA	NA
Polyspora speciosa-Polyspora axillaris	NA	0	0.0785266	0.683808	NA	NA	NA	0.204181	NA	NA	NA	NA	0.698287	0.121296	NA	NA	0.911224	0	0.265557	NA	0	NA	NA	NA	NA	NA	NA	NA	NA	NA	NA	0.182301	NA	NA	NA	0	NA	NA	NA	NA	NA	NA	NA	NA	0	NA	NA	NA	NA
Polyspora longicarpa-Polyspora hainanensis	0.383625	NA	0.394312	0	NA	NA	NA	0	NA	NA	0	NA	0.287137	0.326091	NA	0	0	NA	0.642207	NA	0	NA	NA	0	0	0	NA	NA	0	NA	0	0	NA	NA	NA	0	0	NA	0	NA	NA	NA	NA	NA	NA	NA	NA	NA	NA
Polyspora longicarpa-Polyspora chrysandra	0.666621	0.1241	0.264132	NA	0.211007	NA	NA	NA	NA	NA	NA	NA	NA	NA	NA	0	NA	NA	0.747469	NA	0	NA	NA	NA	0.233719	0	0	NA	0	NA	NA	0	0	NA	NA	0.726659	0	NA	NA	NA	NA	NA	NA	NA	NA	NA	NA	NA	NA
Polyspora longicarpa-Polyspora axillaris	0.667096	NA	0.263022	NA	NA	NA	NA	0	NA	NA	NA	NA	NA	0.196867	NA	0	NA	0.296298	0.24152	NA	0	NA	NA	0	NA	0	NA	NA	0	NA	0	0.182301	NA	NA	NA	NA	0	NA	0	NA	NA	NA	NA	NA	NA	NA	NA	NA	NA
Polyspora hainanensis-Polyspora chrysandra	0.116508	0.1241	0.174148	0	0.211007	NA	NA	0	NA	NA	0	NA	0.728409	0.790725	NA	NA	0.911086	NA	0.481115	NA	0	NA	NA	0	0.136984	0	0	NA	NA	NA	0.739924	0	0	NA	NA	0.281332	0	NA	0	NA	NA	NA	NA	NA	NA	NA	NA	NA	NA
Polyspora hainanensis-Polyspora axillaris	0	NA	NA	0	NA	NA	NA	NA	NA	NA	0	NA	0.286914	0	NA	NA	0	0	0.0582978	NA	0	NA	NA	NA	0	NA	NA	NA	NA	NA	NA	NA	NA	NA	NA	0	NA	NA	NA	NA	NA	NA	NA	NA	NA	NA	NA	NA	NA
Polyspora chrysandra-Polyspora axillaris	0.175921	0.1241	0.0871226	NA	0.211007	NA	NA	0	NA	NA	NA	NA	NA	0.444161	NA	NA	NA	0	0.212686	NA	0	NA	NA	0	0.233719	0	0	NA	NA	NA	0.739924	0.136295	0	NA	NA	0.726659	0	NA	0	NA	NA	NA	NA	NA	NA	NA	NA	NA	NA
[truncated: 31 more columns]

## Sheet: Table S8
	Table S8 The statistic of genetic Ka/Ks among Polyspora chrysandra and other Chinese Polyspora
Start	Alignment		Polyspora axillaris	Polyspora speciosa	Polyspora hainanensis	Polyspora longicarpa	Polyspora tiantangensis
458	LSC	psbA	0.726659	0.403471	0.281332	0.726659	0.726659
2046		matK	NA	0.706067	0.728409	NA	NA
11011		atpA	0.1241	0.0823889	0.1241	0.1241	0.1241
12595		atpF	0.211007	0.211007	0.211007	0.211007	0.211007
17498		rpoC2	0.752945	0.303944	0.65537	0.188233	0.188233
21800		rpoC1	NA	NA	NA	0.217316	0.217316
24619		rpoB	NA	0.310154	NA	0.112868	0.112868
39185		psaB	0.136295	0	0	0	0
41415		psaA	0.739924	0.739924	0.739924	NA	NA
54490		atpE	NA	0.683808	0	NA	NA
54894		atpB	0.0871226	0	0.174148	0.264132	0.264132
57143		rbcL	NA	1.2721	NA	NA	NA
59100		accD	0.175921	0.175921	0.116508	0.666621	0.666621
64244		petA	0.233719	0.233719	0.136984	0.233719	0.233719
76576		psbT	NA	NA	NA	NA	0.698027
85199		rps3	NA	0.283068	NA	NA	NA
88826	IR	ycf2	0.680354	NA	0.680354	NA	NA
112738	SSC	ndhF	0.212686	1.08003	0.481115	0.747469	0.747469
118131		ndhD	NA	1.62465	0.911086	NA	NA
122310		ndhA	0.444161	NA	0.790725	NA	NA
126430		ycf1	1.11298	0.825326	1.5654	0.722726	0.722726

## Sheet: Table S9
Table S9 Codon usage for Chinese Polyspora chloroplast genome
Polyspora axillaris (22,993)																Polyspora speciosa (23,003)																Polyspora chrysandra (22,999)																Polyspora hainanensis (22,993)
AA	Codon	Number	RSCU	AA	Codon	Number	RSCU	AA	Codon	Number	RSCU	AA	Codon	Number	RSCU	AA	Codon	Number	RSCU	AA	Codon	Number	RSCU	AA	Codon	Number	RSCU	AA	Codon	Number	RSCU	AA	Codon	Number	RSCU	AA	Codon	Number	RSCU	AA	Codon	Number	RSCU	AA	Codon	Number	RSCU	AA	Codon
Phe	UUU	868	1.33	Ser	UCU	528	1.82	Tyr	UAU	704	1.61	Cys	UGU	193	1.54	Phe	UUU	867	1.33	Ser	UCU	528	1.82	Tyr	UAU	705	1.62	Cys	UGU	194	1.55	Phe	UUU	867	1.33	Ser	UCU	526	1.82	Tyr	UAU	706	1.62	Cys	UGU	193	1.54	Phe	UUU
	UUC	442	0.67		UCC	263	0.91		UAC	168	0.39		UGC	57	0.46		UUC	441	0.67		UCC	261	0.9		UAC	167	0.38		UGC	56	0.45		UUC	440	0.67		UCC	264	0.91		UAC	167	0.38		UGC	57	0.46		UUC
Leu	UUA	794	2		UCA	343	1.18	TER	UAA	40	1.5	TER	UGA	21	0.79	Leu	UUA	793	1.99		UCA	342	1.18	TER	UAA	41	1.54	TER	UGA	20	0.75	Leu	UUA	797	2		UCA	342	1.18	TER	UAA	41	1.54	TER	UGA	20	0.75	Leu	UUA
	UUG	477	1.2		UCG	140	0.48		UAG	19	0.71	Trp	UGG	416	1		UUG	478	1.2		UCG	141	0.49		UAG	19	0.71	Trp	UGG	414	1		UUG	476	1.2		UCG	142	0.49		UAG	19	0.71	Trp	UGG	415	1		UUG
	CUU	495	1.25	Pro	CCU	400	1.65	His	CAU	434	1.57	Arg	CGU	319	1.39		CUU	500	1.26	Pro	CCU	398	1.64	His	CAU	436	1.57	Arg	CGU	320	1.4		CUU	497	1.25	Pro	CCU	400	1.65	His	CAU	433	1.57	Arg	CGU	319	1.39		CUU
	CUC	159	0.4		CCC	168	0.69		CAC	118	0.43		CGC	76	0.33		CUC	158	0.4		CCC	169	0.7		CAC	118	0.43		CGC	75	0.33		CUC	159	0.4		CCC	168	0.69		CAC	119	0.43		CGC	76	0.33		CUC
	CUA	309	0.78		CCA	286	1.18	Gln	CAA	627	1.54		CGA	332	1.45		CUA	309	0.78		CCA	287	1.18	Gln	CAA	630	1.54		CGA	332	1.45		CUA	310	0.78		CCA	287	1.18	Gln	CAA	628	1.54		CGA	334	1.46		CUA
	CUG	147	0.37		CCG	114	0.47		CAG	186	0.46		CGG	92	0.4		CUG	148	0.37		CCG	116	0.48		CAG	186	0.46		CGG	92	0.4		CUG	147	0.37		CCG	115	0.47		CAG	186	0.46		CGG	92	0.4		CUG
Ile	AUU	981	1.46	Thr	ACU	486	1.65	Asn	AAU	864	1.57	Ser	AGU	369	1.27	Ile	AUU	983	1.46	Thr	ACU	485	1.66	Asn	AAU	860	1.56	Ser	AGU	369	1.27	Ile	AUU	986	1.47	Thr	ACU	484	1.65	Asn	AAU	860	1.56	Ser	AGU	369	1.27	Ile	AUU
	AUC	392	0.58		ACC	213	0.72		AAC	239	0.43		AGC	96	0.33		AUC	389	0.58		ACC	212	0.73		AAC	242	0.44		AGC	97	0.33		AUC	393	0.58		ACC	211	0.72		AAC	240	0.44		AGC	95	0.33		AUC
	AUA	640	0.95		ACA	362	1.23	Lys	AAA	931	1.52	Arg	AGA	422	1.84		AUA	644	0.96		ACA	357	1.22	Lys	AAA	933	1.52	Arg	AGA	419	1.83		AUA	639	0.95		ACA	360	1.23	Lys	AAA	933	1.52	Arg	AGA	422	1.84		AUA
Met	AUG	558	1		ACG	115	0.39		AAG	292	0.48		AGG	134	0.58	Met	AUG	559	1		ACG	115	0.39		AAG	291	0.48		AGG	135	0.59	Met	AUG	559	1		ACG	116	0.4		AAG	292	0.48		AGG	132	0.58	Met	AUG
Val	GUU	478	1.5	Ala	GCU	580	1.84	Asp	GAU	757	1.64	Gly	GGU	519	1.31	Val	GUU	473	1.49	Ala	GCU	585	1.85	Asp	GAU	761	1.64	Gly	GGU	521	1.31	Val	GUU	474	1.5	Ala	GCU	580	1.84	Asp	GAU	761	1.64	Gly	GGU	523	1.32	Val	GUU
	GUC	140	0.44		GCC	199	0.63		GAC	167	0.36		GGC	168	0.42		GUC	142	0.45		GCC	197	0.62		GAC	168	0.36		GGC	169	0.42		GUC	141	0.45		GCC	200	0.63		GAC	169	0.36		GGC	168	0.42		GUC
	GUA	485	1.52		GCA	356	1.13	Glu	GAA	919	1.54		GGA	647	1.63		GUA	484	1.53		GCA	358	1.13	Glu	GAA	918	1.54		GGA	644	1.62		GUA	483	1.52		GCA	356	1.13	Glu	GAA	919	1.54		GGA	645	1.62		GUA
	GUG	170	0.53		GCG	128	0.41		GAG	276	0.46		GGG	255	0.64		GUG	170	0.54		GCG	128	0.4		GAG	277	0.46		GGG	257	0.65		GUG	169	0.53		GCG	128	0.41		GAG	276	0.46		GGG	254	0.64		GUG
Note: AA=Amino Acid；Polyspora sp. ( Total codon number, excluding TER)
[truncated: 46 more columns]
